# Supplementary material for: Thermal plasticity of adrenaline-mediated, frequency-dependent calcium homeostasis in rainbow trout ventricular cardiomyocytes
Source: J Exp Biol. 2026 Feb 2;229(2):jeb251460. doi: 10.1242/jeb.251460 (PMC12912269; doi:10.1242/jeb.251460)
Supplement: Dataset 1. [file jexbio-229-251460-Dataset1.xlsx]

## Sheet: Sheet1
ID	Temperature	Treatment	Freq (Hz)	Δ[Ca2+]i (nM)	Diastolic [Ca2+]i (nM)	Systolic [Ca2+]i (nM)	TransCapacity (nM/s)	Rise time (ms)	Half-decay time (ms)	Visible_Transient
a	10°C	Ctrl	0.2	73.1425	626.595	699.738	14.6285	252.599	165.047	1
a	10°C	Ctrl	0.4	59.5177	643.792	703.31	23.8071	150.874	407.471	1
a	10°C	Ctrl	0.8	50.3879	656.566	706.954	40.3103	202.508	230.751	1
a	10°C	Ctrl	1.2							2
a	10°C	Ctrl	1.6
a	10°C	Ctrl	2
b	10°C	Ctrl	0.2	299.528	369.789	669.318	59.9057	195.319	545.878	1
b	10°C	Ctrl	0.4	251.083	400.395	651.478	100.433	187.787	415.479	1
b	10°C	Ctrl	0.8	226.998	468.532	695.53	181.599	166.007	265.964	1
b	10°C	Ctrl	1.2	198.468	518.283	716.751	238.161	148.875	183.864	1
b	10°C	Ctrl	1.6	143.22	563.426	706.646	229.151	116.256	139.494	1
b	10°C	Ctrl	2	125.136	579.029	704.165	250.272	107.037	124.412	1
c	10°C	Ctrl	0.2	212.651	640.426	853.077	42.5301	105.086	537.018	1
c	10°C	Ctrl	0.4	154.203	762.251	916.454	61.6813	114.43	469.762	1
c	10°C	Ctrl	0.8	112.813	838.248	951.061	90.2504	105.208	268.695	1
c	10°C	Ctrl	1.2	97.3531	853.91	951.263	116.824	89.022	251.187	1
c	10°C	Ctrl	1.6	72.9678	834.202	907.17	116.748	96.58	180.633	1
c	10°C	Ctrl	2	46.0741	842.076	888.15	92.1483	77.639	85.057	1
d	10°C	Ctrl	0.2	204.282	379.85	584.132	40.8565	278.448	602.694	1
d	10°C	Ctrl	0.4	173.545	418.81	592.355	69.4181	239.038	403.997	1
d	10°C	Ctrl	0.8	166.657	467.327	633.984	133.326	162.814	265.528	1
d	10°C	Ctrl	1.2	121.929	494.407	616.336	146.315	144.656	214.998	1
d	10°C	Ctrl	1.6	85.9685	532.819	618.788	137.55	87.246	160.984	1
d	10°C	Ctrl	2	80.6419	537.466	618.108	161.284	89.426	110.834	1
e	10°C	Ctrl	0.2	186.05	511.434	697.484	37.2099	228.67	610.694	1
e	10°C	Ctrl	0.4	202.03	580.08	782.11	80.8121	194.518	520.157	1
e	10°C	Ctrl	0.8	176.574	633.475	810.05	141.26	161.688	261.24	1
e	10°C	Ctrl	1.2	139.045	667.433	806.479	166.854	120.675	202.054	1
e	10°C	Ctrl	1.6	78.468	735.365	813.833	125.549	140.827	128.624	1
e	10°C	Ctrl	2	67.005	742.559	809.564	134.01	95.163	95.278	1
f	10°C	AD	0.2	818.15	416.444	1234.59	163.63	380.845	382.059	1
f	10°C	AD	0.4	732.12	445.611	1177.73	292.848	325.134	326.558	1
f	10°C	AD	0.8	584.88	527.581	1112.46	467.904	244.6	239.127	1
f	10°C	AD	1.2	422.008	593.917	1015.92	506.409	152.813	188.572	1
f	10°C	AD	1.6	330.964	655.132	986.096	529.543	113.359	132.544	1
f	10°C	AD	2	278.082	667.924	946.006	556.164	97.81	118.928	1
g	10°C	AD	0.2	1026.21	609.611	1635.82	205.241	288.201	413.232	1
g	10°C	AD	0.4	725.132	706.621	1431.75	290.053	174.932	367.801	1
g	10°C	AD	0.8	514.664	765.601	1280.26	411.731	136.069	235.962	1
g	10°C	AD	1.2	350.943	844.386	1195.33	421.132	95.438	152.676	1
g	10°C	AD	1.6	247.599	893.83	1141.43	396.159	74.455	160.941	1
g	10°C	AD	2	166.991	988.983	1155.97	333.982	62.493	135.373	1
h	10°C	AD	0.2	1116.6	598.128	1714.73	223.32	216.438	308.591	1
h	10°C	AD	0.4	1044.21	615.163	1659.37	417.683	219.608	238.064	1
h	10°C	AD	0.8	940.684	637.412	1578.1	752.547	207.804	179.959	1
h	10°C	AD	1.2	819.939	679.947	1499.89	983.926	122.26	160.562	1
h	10°C	AD	1.6	699.647	727.815	1427.46	1119.44	93.44	185.313	1
h	10°C	AD	2	664.19	736.425	1400.61	1328.38	112.545	133.752	1
i	10°C	AD	0.2	1923.12	591.209	2514.33	384.624	450.11	323.093	1
i	10°C	AD	0.4	1726.36	627.856	2354.21	690.544	286.709	247.04	1
i	10°C	AD	0.8	1324.91	720.397	2045.3	1059.92	183.102	237.588	1
i	10°C	AD	1.2	1001.11	817.825	1818.94	1201.34	148.489	196.072	1
i	10°C	AD	1.6	893.342	875.916	1769.26	1429.35	136.255	176.444	1
i	10°C	AD	2	867.531	923.256	1790.79	1735.06	122.768	130.642	1
j	10°C	AD	0.2	173.732	561.378	735.11	34.7463	331.35	400.77	1
j	10°C	AD	0.4	156.291	588.2	744.491	62.5164	176.242	330.653	1
j	10°C	AD	0.8	145.749	600.059	745.809	116.599	161.663	204.247	1
j	10°C	AD	1.2	119.967	620.879	740.846	143.961	147.29	239.87	1
j	10°C	AD	1.6	98.4138	640.714	739.127	157.462	145.462	140.3	1
j	10°C	AD	2							2
k	10°C	AD	0.2
k	10°C	AD	0.4
k	10°C	AD	0.8
k	10°C	AD	1.2
k	10°C	AD	1.6
k	10°C	AD	2
l	10°C	SRinh	0.2	273.869	864.556	1138.42	54.7737	872.519	1108.49	1
l	10°C	SRinh	0.4							2
l	10°C	SRinh	0.8
l	10°C	SRinh	1.2
l	10°C	SRinh	1.6
l	10°C	SRinh	2
m	10°C	SRinh	0.2	145.633	533.265	678.898	29.1266	361.292	1066.5	1
m	10°C	SRinh	0.4	117.548	559.77	677.318	47.0194	257.771	501.698	1
m	10°C	SRinh	0.8					167.132	294.94	2
m	10°C	SRinh	1.2
m	10°C	SRinh	1.6
m	10°C	SRinh	2
n	10°C	SRinh	0.2	82.4557	1007.5	1089.95	16.4911	346.667	156.845	1
n	10°C	SRinh	0.4	71.9188	1035.69	1107.61	28.7675	317.914	205.449	1
n	10°C	SRinh	0.8							2
n	10°C	SRinh	1.2
n	10°C	SRinh	1.6
n	10°C	SRinh	2
o	10°C	SRinh	0.2	83.4351	725.768	809.203	16.687	428.62	456.808	1
o	10°C	SRinh	0.4	80.0661	757.079	837.145	32.0265	204.93	415.844	1
o	10°C	SRinh	0.8					131.578	180.374	2
o	10°C	SRinh	1.2
o	10°C	SRinh	1.6
o	10°C	SRinh	2
p	10°C	SRinh	0.2	129.01	545.061	674.071	25.8021	238.922	440.658	1
p	10°C	SRinh	0.4							2
p	10°C	SRinh	0.8
p	10°C	SRinh	1.2
p	10°C	SRinh	1.6
p	10°C	SRinh	2
q	10°C	SRinh	0.2	254.16	691.846	946.006	50.8319	357.729	413.856	1
q	10°C	SRinh	0.4	238.673	707.962	946.635	95.4691	280.47	379.479	1
q	10°C	SRinh	0.8							2
q	10°C	SRinh	1.2
q	10°C	SRinh	1.6
q	10°C	SRinh	2
r	10°C	SRinh	0.2	354.255	629.556	983.81	70.851	634.098	612.479	1
r	10°C	SRinh	0.4							2
r	10°C	SRinh	0.8
r	10°C	SRinh	1.2
r	10°C	SRinh	1.6
r	10°C	SRinh	2
s	10°C	SRinh	0.2	69.5822	874.904	944.487	13.9164	436.183	65.306	1
s	10°C	SRinh	0.4							2
s	10°C	SRinh	0.8
s	10°C	SRinh	1.2
s	10°C	SRinh	1.6
s	10°C	SRinh	2
t	10°C	SRinh	0.2	67.3764	698.307	765.684	13.4753	171.53	523.916	1
t	10°C	SRinh	0.4	74.7248	725.719	800.444	29.8899	157.482	393.712	1
t	10°C	SRinh	0.8					143.367	356.421	2
t	10°C	SRinh	1.2
t	10°C	SRinh	1.6
t	10°C	SRinh	2
u	10°C	SRinh	0.2	435.269	779.129	1214.4	87.0539	490.118	506.58	1
u	10°C	SRinh	0.4	367.31	838.709	1206.02	146.924	361.274	432.378	1
u	10°C	SRinh	0.8					368.99	210.679	2
u	10°C	SRinh	1.2
u	10°C	SRinh	1.6
u	10°C	SRinh	2
v	10°C	AD+SRinh	0.2	320.508	945.204	1265.71	64.1016	676.313	528.827	1
v	10°C	AD+SRinh	0.4	316.838	1001.15	1317.99	126.735	398.102	552.796	1
v	10°C	AD+SRinh	0.8	232.942	1066.43	1299.37	186.353	319.079	361.819	1
v	10°C	AD+SRinh	1.2							2
v	10°C	AD+SRinh	1.6
v	10°C	AD+SRinh	2
w	10°C	AD+SRinh	0.2	468.362	962.532	1430.89	93.6724	466.585	780.802	1
w	10°C	AD+SRinh	0.4	424.422	1030.94	1455.37	169.769	471.553	502.553	1
w	10°C	AD+SRinh	0.8	314.013	1120.13	1434.14	251.21	360.167	305.359	1
w	10°C	AD+SRinh	1.2							2
w	10°C	AD+SRinh	1.6
w	10°C	AD+SRinh	2
x	10°C	AD+SRinh	0.2	222.603	737.98	960.583	44.5206	689.174	745.08	1
x	10°C	AD+SRinh	0.4	191.729	773.395	965.123	76.6915	649.146	481.981	1
x	10°C	AD+SRinh	0.8	182.201	774.878	957.078	145.761	505.933	438.193	1
x	10°C	AD+SRinh	1.2							2
x	10°C	AD+SRinh	1.6
x	10°C	AD+SRinh	2
y	10°C	AD+SRinh	0.2	20.5516	113.05	133.602	4.11033	435.915	446.434	1
y	10°C	AD+SRinh	0.4	21.3732	120.003	141.376	8.54929	263.408	440.768	1
y	10°C	AD+SRinh	0.8	17.565	128.54	146.105	14.052	235.963	230.281	1
y	10°C	AD+SRinh	1.2							2
y	10°C	AD+SRinh	1.6
y	10°C	AD+SRinh	2
z	10°C	AD+SRinh	0.2	498.527	604.803	1103.33	99.7055	803.228	861.624	1
z	10°C	AD+SRinh	0.4	531.757	596.955	1128.71	212.703	798.793	765.69	1
z	10°C	AD+SRinh	0.8							2
z	10°C	AD+SRinh	1.2
z	10°C	AD+SRinh	1.6
z	10°C	AD+SRinh	2
aa	10°C	AD+SRinh	0.2	786.788	843.48	1630.27	157.358	725.571	836.745	1
aa	10°C	AD+SRinh	0.4	687.989	889.575	1577.56	275.196	568.194	490.1	1
aa	10°C	AD+SRinh	0.8							2
aa	10°C	AD+SRinh	1.2
aa	10°C	AD+SRinh	1.6
aa	10°C	AD+SRinh	2
bb	10°C	AD+SRinh	0.2	409.196	727.354	1136.55	81.8391	675.913	535.107	1
bb	10°C	AD+SRinh	0.4	298.493	774.692	1073.19	119.397	695.797	344.157	1
bb	10°C	AD+SRinh	0.8	141.353	822.682	964.034	113.082	337.073	342.637	1
bb	10°C	AD+SRinh	1.2							2
bb	10°C	AD+SRinh	1.6
bb	10°C	AD+SRinh	2
cc	10°C	AD+SRinh	0.2	557.929	917.531	1475.46	111.586	1003.09	975.769	1
cc	10°C	AD+SRinh	0.4	356.24	1013.52	1369.76	142.496	492.643	445.977	1
cc	10°C	AD+SRinh	0.8	176.93	1069.87	1246.8	141.544	251.342	271.604	1
cc	10°C	AD+SRinh	1.2							2
cc	10°C	AD+SRinh	1.6
cc	10°C	AD+SRinh	2
dd	10°C	AD+SRinh	0.2	830.519	734.311	1564.83	166.104	749.299	739.357	1
dd	10°C	AD+SRinh	0.4							2
dd	10°C	AD+SRinh	0.8
dd	10°C	AD+SRinh	1.2
dd	10°C	AD+SRinh	1.6
dd	10°C	AD+SRinh	2
ee	22°C	Ctrl	0.2	287.714	1024.43	1312.14	57.5428	200.54	252.04	1
ee	22°C	Ctrl	0.4	251.433	1029.55	1280.99	100.573	195.42	276.88	1
ee	22°C	Ctrl	0.8	187.601	1046.39	1233.99	150.081	261.36	155.16	1
ee	22°C	Ctrl	1.2	182.232	1050.77	1233	218.678	201.22	205.75	1
ee	22°C	Ctrl	1.6	176.125	1060.66	1236.79	281.8	163.59	167.7	1
ee	22°C	Ctrl	2	153.556	1082.21	1235.76	307.112	158.72	131.23	1
dd	22°C	Ctrl	0.2	304.009	1037.75	1341.76	60.8017	277.61	337.46	1
dd	22°C	Ctrl	0.4	274.525	1052.91	1327.44	109.81	259.86	262.4	1
dd	22°C	Ctrl	0.8	240.227	1097.09	1337.31	192.182	262.26	216.12	1
dd	22°C	Ctrl	1.2	189.126	1134.65	1323.77	226.951	234.95	134.42	1
dd	22°C	Ctrl	1.6	125.115	1188.02	1313.14	200.184	156.3	153.38	1
dd	22°C	Ctrl	2	121.9	1186.09	1307.99	243.8	180.2	30.8	1
ff	22°C	Ctrl	0.2	411.118	975.44	1386.56	82.2236	319.54	470.68	1
ff	22°C	Ctrl	0.4	352.338	1020.05	1372.39	140.935	285.8	422.45	1
ff	22°C	Ctrl	0.8	294.916	1077.03	1371.95	235.932	267.33	312.28	1
ff	22°C	Ctrl	1.2	199.667	1110.79	1310.46	239.601	243.2	233.6	1
ff	22°C	Ctrl	1.6	157.326	1158.24	1315.57	251.722	161.93	129.5	1
ff	22°C	Ctrl	2							2
gg	22°C	Ctrl	0.2	169.443	717.222	886.665	33.8886	248.37	281.82	1
gg	22°C	Ctrl	0.4	141.529	739.653	881.182	56.6118	217.31	252.5	1
gg	22°C	Ctrl	0.8	82.4253	764.596	847.022	65.9402	236.24	171.42	1
gg	22°C	Ctrl	1.2	88.121	810.366	898.487	105.745	149.88	133.82	1
gg	22°C	Ctrl	1.6	78.7939	854.082	932.876	126.07	211.03	124.89	1
gg	22°C	Ctrl	2	72.9415	897.516	970.458	145.883	161.57	37.35	1
hh	22°C	Ctrl	0.2	113.146	704.758	817.904	22.6292	281.1	320.77	1
hh	22°C	Ctrl	0.4	151.819	803.054	954.873	60.7275	291.91	327.68	1
hh	22°C	Ctrl	0.8	143.645	965.006	1108.65	114.916	205.94	241.04	1
hh	22°C	Ctrl	1.2	107.727	1095.96	1203.68	129.272	192	121.27	1
hh	22°C	Ctrl	1.6							2
hh	22°C	Ctrl	2
ii	22°C	Ctrl	0.2	84.4017	879.994	964.396	16.8803	247.58	324.41	1
ii	22°C	Ctrl	0.4	156.524	944.297	1100.82	62.6097	291.37	322.99	1
ii	22°C	Ctrl	0.8	103.055	1063.87	1166.92	82.4443	308.63	212.57	1
ii	22°C	Ctrl	1.2	129.496	1064.82	1194.31	155.395	206.97	130.2	1
ii	22°C	Ctrl	1.6	101.237	1109.65	1210.89	161.979	206.59	74.94	1
ii	22°C	Ctrl	2							2
jj	22°C	Ctrl	0.2	149.735	833.577	983.312	29.947	387.64	414.81	1
jj	22°C	Ctrl	0.4	140.2	862.11	1002.31	56.08	378.6	321.65	1
jj	22°C	Ctrl	0.8	159.255	880.031	1039.29	127.404	359.42	299.76	1
jj	22°C	Ctrl	1.2	133.183	910.128	1043.31	159.82	293.1	194.1	1
jj	22°C	Ctrl	1.6	101.997	954.034	1056.03	163.196	202.83	56.81	1
jj	22°C	Ctrl	2	115.681	945.36	1061.04	231.362	206.49	74.69	1
kk	22°C	Ctrl	0.2	158.713	637.112	795.825	31.7426	195.8	158.22	1
kk	22°C	Ctrl	0.4	152.957	680.224	833.181	61.1829	173.75	178.8	1
kk	22°C	Ctrl	0.8	158.768	687.521	846.289	127.015	150.76	203.27	1
kk	22°C	Ctrl	1.2	156.418	697.299	853.717	187.702	152.07	178.88	1
kk	22°C	Ctrl	1.6	161.577	714.429	876.006	258.524	151.85	134.89	1
kk	22°C	Ctrl	2	153.947	722.728	876.675	307.894	148.4	138.64	1
ll	22°C	Ctrl	0.2	351.953	446.14	798.092	70.3906	65.36	144.68	1
ll	22°C	Ctrl	0.4	287.84	470.075	757.915	115.136	67.34	110.88	1
ll	22°C	Ctrl	0.8	275.147	518.937	794.083	220.117	49.97	110.9	1
ll	22°C	Ctrl	1.2	210.901	495.892	706.794	253.082	39.16	116.16	1
ll	22°C	Ctrl	1.6	182.588	496.737	679.325	292.141	43.91	101.96	1
ll	22°C	Ctrl	2	170.551	514.336	684.887	341.102	47.09	80.48	1
mm	22°C	Ctrl	0.2	93.4313	428.021	521.452	18.6863	207.47	298.18	1
mm	22°C	Ctrl	0.4	101.134	442.395	543.529	40.4538	213.09	296.04	1
mm	22°C	Ctrl	0.8							2
mm	22°C	Ctrl	1.2	84.3756	483.046	567.422	101.251	155.61	231.34
mm	22°C	Ctrl	1.6	68.4107	505.127	573.538	109.457	199.6	184.76
mm	22°C	Ctrl	2	66.2568	509.906	576.163	132.514	154.23	124.36	1
nn	22°C	Ctrl	0.2	26.2449	460.978	487.223	5.24898	160.91	105.43	1
nn	22°C	Ctrl	0.4	35.6867	485.45	521.137	14.2747	197.09	171.6	1
nn	22°C	Ctrl	0.8	41.7526	497.972	539.724	33.402	157.42	162.36	1
nn	22°C	Ctrl	1.2	38.8376	513.243	552.081	46.6051	159.62	143.04	1
nn	22°C	Ctrl	1.6	38.347	518.178	556.525	61.3551	169.44	143.8	1
nn	22°C	Ctrl	2	33.4044	527.05	560.454	66.8087	152.73	86.52	1
oo	22°C	Ctrl	0.2	158.816	553.025	711.841	31.7633	77.36	277.04	1
oo	22°C	Ctrl	0.4	141.335	587.501	728.835	56.534	59.18	247.74	1
oo	22°C	Ctrl	0.8	122.897	600.034	722.931	98.3174	61.71	177.01	1
oo	22°C	Ctrl	1.2	94.0922	615.964	710.056	112.911	59.78	155.52	1
oo	22°C	Ctrl	1.6							2
oo	22°C	Ctrl	2
pp	22°C	Ctrl	0.2	47.0464	682.714	729.76	9.40928	164.03	205.9	1
pp	22°C	Ctrl	0.4	47.786	703.328	751.114	19.1144	196.85	181.25	1
pp	22°C	Ctrl	0.8	42.1073	723.248	765.355	33.6859	160.8	182.46	1
pp	22°C	Ctrl	1.2	35.693	733.99	769.683	42.8316	166.8	177.04	1
pp	22°C	Ctrl	1.6	18.5124	762.831	781.343	29.6199	157.35	148.3	1
pp	22°C	Ctrl	2	12.8475	786.215	799.062	25.6949	167.19	142.19	1
qq	22°C	Ctrl	0.2	64.3692	608.611	672.98	12.8738	83.62	155.66	1
qq	22°C	Ctrl	0.4	46.2798	640.639	686.919	18.5119	66.46	155.11	1
qq	22°C	Ctrl	0.8	35.7144	659.267	694.982	28.5715	75.29	109.71	1
qq	22°C	Ctrl	1.2	35.3289	669.717	705.046	42.3946	55.53	114.07	1
qq	22°C	Ctrl	1.6	6.7248	696.687	703.411	10.7597	54.37	82.76	1
qq	22°C	Ctrl	2	11.8213	702.308	714.129	23.6426	54.39	81.37	1
rr	22°C	AD	0.2	885.858	1419.32	2305.17	177.172	310.71	431.87	1
rr	22°C	AD	0.4	793.229	1435.57	2228.8	317.292	307.64	432.57	1
rr	22°C	AD	0.8	692.223	1495.14	2187.36	553.778	301.48	259.91	1
rr	22°C	AD	1.2	535.164	1612.92	2148.08	642.197	293.5	159.37	1
rr	22°C	AD	1.6	383.912	1687.67	2071.58	614.258	220.18	151.49	1
rr	22°C	AD	2							2
ss	22°C	AD	0.2	341.379	1048.51	1389.89	68.2757	266.34	201.84	1
ss	22°C	AD	0.4	340.19	1047.2	1387.39	136.076	260.06	209.8	1
ss	22°C	AD	0.8	321.057	1071.74	1392.8	256.846	161.75	245.74	1
ss	22°C	AD	1.2	262.818	1090.07	1352.88	315.381	179.11	192.52	1
ss	22°C	AD	1.6	230.229	1115.67	1345.9	368.367	163.13	173.51	1
ss	22°C	AD	2	232.288	1137.94	1370.23	464.575	152.57	174.31	1
tt	22°C	AD	0.2	624.069	783.396	1407.46	124.814	192.81	361.22	1
tt	22°C	AD	0.4	575.231	804.412	1379.64	230.092	171.33	265.15	1
tt	22°C	AD	0.8	439.784	870.82	1310.6	351.828	116.28	225.58	1
tt	22°C	AD	1.2	313.724	916.216	1229.94	376.469	79.24	151.12	1
tt	22°C	AD	1.6	249.881	970.951	1220.83	399.809	73.06	119.96	1
tt	22°C	AD	2	198.342	993.997	1192.34	396.683	68.27	114.04	1
uu	22°C	AD	0.2	716.742	913.366	1630.11	143.348	320.82	406.82	1
uu	22°C	AD	0.4	646.893	937.427	1584.32	258.757	290	344.93	1
uu	22°C	AD	0.8	552.61	1008.86	1561.47	442.088	280.05	287.05	1
uu	22°C	AD	1.2	435.672	1087.27	1522.94	522.806	252.6	204.16	1
uu	22°C	AD	1.6	325.89	1177.91	1503.8	521.423	159.89	224.73	1
uu	22°C	AD	2	309.898	1144.72	1454.62	619.797	153.6	150.44	1
vv	22°C	AD	0.2	134.744	385.522	520.266	26.9489	282.98	231.65	1
vv	22°C	AD	0.4	141.379	397.392	538.771	56.5516	274.47	193.25	1
vv	22°C	AD	0.8	132.633	406.712	539.345	106.106	276.14	191.32	1
vv	22°C	AD	1.2	124.767	415.712	540.479	149.721	286.45	174.36	1
vv	22°C	AD	1.6	132.434	419.1	551.534	211.895	244.04	220.06	1
vv	22°C	AD	2	122.635	425.023	547.658	245.269	226.36	205.04	1
ww	22°C	AD	0.2	194.857	617.948	812.805	38.9714	186.07	234.85	1
ww	22°C	AD	0.4	183.52	669.879	853.399	73.4082	115.74	185.82	1
ww	22°C	AD	0.8	170.114	685.162	855.276	136.091	101.37	188.13	1
ww	22°C	AD	1.2	161.145	690.238	851.383	193.373	115.82	130.72	1
ww	22°C	AD	1.6	146.915	715.83	862.746	235.064	91.41	121.48	1
ww	22°C	AD	2	126.46	724.506	850.966	252.919	94.56	101.08	1
xx	22°C	AD	0.2	326.453	642.806	969.259	65.2906	284.78	321.07	1
xx	22°C	AD	0.4	307.165	667.528	974.693	122.866	282.86	294.03	1
xx	22°C	AD	0.8	291.916	689.185	981.101	233.533	272.54	264.54	1
xx	22°C	AD	1.2	250.359	737.699	988.059	300.431	270.65	172.79	1
xx	22°C	AD	1.6	213.446	785.913	999.359	341.513	177.62	157.02	1
xx	22°C	AD	2	196.034	798.933	994.967	392.069	170.19	154.44	1
yy	22°C	AD	0.2	637.179	1100.83	1738.01	127.436	165.01	217.68	1
yy	22°C	AD	0.4	611.971	1113.86	1725.83	244.788	125.87	177.17	1
yy	22°C	AD	0.8	546.528	1124.33	1670.86	437.223	130.57	162.49	1
yy	22°C	AD	1.2	457.238	1171.28	1628.52	548.686	96.28	142.39	1
yy	22°C	AD	1.6	373.933	1210.91	1584.84	598.294	95.88	107.42	1
yy	22°C	AD	2	306.738	1265.03	1571.77	613.477	93.99	113.86	1
zz	22°C	AD	0.2	393.983	502.954	896.937	78.7966	77.99	286.85	1
zz	22°C	AD	0.4	366.956	528.247	895.203	146.782	76.56	232.96	1
zz	22°C	AD	0.8	319.616	543.595	863.211	255.693	87.04	182.65	1
zz	22°C	AD	1.2	288.415	568.055	856.47	346.098	71.7	146.13	1
zz	22°C	AD	1.6	231.613	592.99	824.602	370.58	61.21	114.92	1
zz	22°C	AD	2	225.224	599.976	825.2	450.447	72.85	86.07	1
aaa	22°C	SRinh	0.2	23.729	483.139	506.868	4.74579	139.383	146.944	1
aaa	22°C	SRinh	0.4	28.4237	500.121	528.544	11.3695	123.95	195.161	1
aaa	22°C	SRinh	0.8	29.0895	515.826	544.916	23.2716	80.858	238.346	1
aaa	22°C	SRinh	1.2					125.679	135.342	2
aaa	22°C	SRinh	1.6					115.536	139.342
aaa	22°C	SRinh	2
bbb	22°C	SRinh	0.2	129.331	472.148	601.479	25.8662	184.451	683.04	1
bbb	22°C	SRinh	0.4	125.545	521.092	646.637	50.2181	132.96	391.187	1
bbb	22°C	SRinh	0.8	86.6788	561.899	648.577	69.3431	103.865	319.856	1
bbb	22°C	SRinh	1.2					86.882	171.368	2
bbb	22°C	SRinh	1.6					57.856	202.577
bbb	22°C	SRinh	2
ccc	22°C	SRinh	0.2	252.719	942.717	1195.44	50.5437	120.207	209.66	1
ccc	22°C	SRinh	0.4	208.612	950.112	1158.72	83.445	83.816	182.232	1
ccc	22°C	SRinh	0.8	189.467	953.098	1142.57	151.574	117.54	194.349	1
ccc	22°C	SRinh	1.2					99.097	146.017	2
ccc	22°C	SRinh	1.6					76.395	133.129
ccc	22°C	SRinh	2
ddd	22°C	SRinh	0.2	143.337	473.275	616.612	28.6673	226.085	555.821	1
ddd	22°C	SRinh	0.4	119.05	499.716	618.766	47.62	183.732	376.002	1
ddd	22°C	SRinh	0.8							2
ddd	22°C	SRinh	1.2
ddd	22°C	SRinh	1.6
ddd	22°C	SRinh	2
eee	22°C	SRinh	0.2	236.799	613.013	849.813	47.3599	163.374	760.09	1
eee	22°C	SRinh	0.4							2
eee	22°C	SRinh	0.8
eee	22°C	SRinh	1.2
eee	22°C	SRinh	1.6
eee	22°C	SRinh	2
fff	22°C	SRinh	0.2	143.337	473.275	616.612	28.6673	276.899	698.475	1
fff	22°C	SRinh	0.4	119.05	499.716	618.766	47.62	168.907	312.382	1
fff	22°C	SRinh	0.8							2
fff	22°C	SRinh	1.2
fff	22°C	SRinh	1.6
fff	22°C	SRinh	2
ggg	22°C	SRinh	0.2	236.799	613.013	849.813	47.3599			1
ggg	22°C	SRinh	0.4							2
ggg	22°C	SRinh	0.8
ggg	22°C	SRinh	1.2
ggg	22°C	SRinh	1.6
ggg	22°C	SRinh	2
hhh	22°C	SRinh	0.2	365.016	629.46	994.477	73.0033			1
hhh	22°C	SRinh	0.4	40.8055	612.511	653.317	16.3222			1
hhh	22°C	SRinh	0.8							2
hhh	22°C	SRinh	1.2
hhh	22°C	SRinh	1.6
hhh	22°C	SRinh	2
iii	22°C	SRinh	0.2	34.9414			6.98828			1
iii	22°C	SRinh	0.4							2
iii	22°C	SRinh	0.8
iii	22°C	SRinh	1.2
iii	22°C	SRinh	1.6
iii	22°C	SRinh	2
jjj	22°C	SRinh	0.2	239.669	494.68	734.349	47.9339	236.752	528.791	1
jjj	22°C	SRinh	0.4	205.817	548.071	753.888	82.3269	173.736	329.971	1
jjj	22°C	SRinh	0.8	170.763	576.815	747.578	136.61	155.234	309.759	1
jjj	22°C	SRinh	1.2					133.772	205.035	2
jjj	22°C	SRinh	1.6
jjj	22°C	SRinh	2
kkk	22°C	SRinh	0.2	153.64	671.206	824.846	30.728			1
kkk	22°C	SRinh	0.4	121.074	589.963	711.037	48.4296			1
kkk	22°C	SRinh	0.8	270.05	580.327	850.377	216.04			1
kkk	22°C	SRinh	1.2							2
kkk	22°C	SRinh	1.6
kkk	22°C	SRinh	2
lll	22°C	SRinh	0.2	86.1462	493.753	579.899	17.2292	66.107	445.368	1
lll	22°C	SRinh	0.4	80.6679	489.308	569.976	32.2671	118.616	401.598	1
lll	22°C	SRinh	0.8	61.9299	501.105	563.035	49.5439	89.406	307.667	1
lll	22°C	SRinh	1.2					82.241	224.737	2
lll	22°C	SRinh	1.6
lll	22°C	SRinh	2
mmm	22°C	SRinh	0.2	239.64	512.477	752.116	47.9279	270.481	615.256	1
mmm	22°C	SRinh	0.4	220.385	539.604	759.989	88.1539	225.021	371.327	1
mmm	22°C	SRinh	0.8	162.984	583.086	746.07	130.387	171.631	299.213	1
mmm	22°C	SRinh	1.2							2
mmm	22°C	SRinh	1.6
mmm	22°C	SRinh	2
nnn	22°C	AD+SRinh	0.2	526.314	508.769	1035.08	105.263	252.059	643.16	1
nnn	22°C	AD+SRinh	0.4	472.104	531.174	1003.28	188.842	261.822	440.97	1
nnn	22°C	AD+SRinh	0.8	401.783	589.268	991.051	321.426	183.591	286.9	1
nnn	22°C	AD+SRinh	1.2	296.63	553.965	850.595	355.956	115.89	257.42	1
nnn	22°C	AD+SRinh	1.6	55.892	564.508	620.4	89.4271	70.599	165.01	1
nnn	22°C	AD+SRinh	2							2
ooo	22°C	AD+SRinh	0.2	115.045	428.727	543.772	23.009	397.729	634.89	1
ooo	22°C	AD+SRinh	0.4	84.9776	445.849	530.827	33.991	171.275	503.51	1
ooo	22°C	AD+SRinh	0.8	22.3171	447.469	469.786	17.8537	136.813	147.02	1
ooo	22°C	AD+SRinh	1.2							2
ooo	22°C	AD+SRinh	1.6
ooo	22°C	AD+SRinh	2
ppp	22°C	AD+SRinh	0.2	280.535	585.617	866.152	56.1069	257.677	502.31	1
ppp	22°C	AD+SRinh	0.4	228.546	615.069	843.616	91.4185	164.971	325.85	1
ppp	22°C	AD+SRinh	0.8	148.643	642.955	791.598	118.915	108.178	183.9	1
ppp	22°C	AD+SRinh	1.2	138.146	667.683	805.829	165.775	118.638	125.4	1
ppp	22°C	AD+SRinh	1.6	97.8557	677.445	775.3	156.569	66.123	80.13	1
ppp	22°C	AD+SRinh	2					98.708	14.91
qqq	22°C	AD+SRinh	0.2	812.544	450.847	1263.39	162.509	301.31	512.98	1
qqq	22°C	AD+SRinh	0.4	685.772	490.188	1175.96	274.309	243.983	377.76	1
qqq	22°C	AD+SRinh	0.8	572.92	571.363	1144.28	458.336	211.41	244.25	1
qqq	22°C	AD+SRinh	1.2	456.675	653.547	1110.22	548.01	194.586	197.03	1
qqq	22°C	AD+SRinh	1.6	367.299	692.185	1059.48	587.679	153.854	137.9	1
qqq	22°C	AD+SRinh	2					146.928	156.4	2
rrr	22°C	AD+SRinh	0.2	375.307	543.5	918.807	75.0614	343.813	818.73	1
rrr	22°C	AD+SRinh	0.4	342.829	575.069	917.898	137.132	323.479	450.71	1
rrr	22°C	AD+SRinh	0.8	281.062	645.05	926.112	224.85	222.087	272.48	1
rrr	22°C	AD+SRinh	1.2	239.338	679.165	918.503	287.206	181.781	213.76	1
rrr	22°C	AD+SRinh	1.6							2
rrr	22°C	AD+SRinh	2
sss	22°C	AD+SRinh	0.2	21.6743	124.774	146.448	4.33485	394.933	670.67	1
sss	22°C	AD+SRinh	0.4	20.6313	128.399	149.03	8.25252	329.504	388.04	1
sss	22°C	AD+SRinh	0.8							2
sss	22°C	AD+SRinh	1.2
sss	22°C	AD+SRinh	1.6
sss	22°C	AD+SRinh	2
ttt	22°C	AD+SRinh	0.2	600.603	672.775	1273.38	120.121	284.153	617.24	1
ttt	22°C	AD+SRinh	0.4	511.543	699.168	1210.71	204.617	243.938	432.62	1
ttt	22°C	AD+SRinh	0.8	434.879	755.082	1189.96	347.903	261.271	227.64	1
ttt	22°C	AD+SRinh	1.2	320.348	811.689	1132.04	384.418	173.649	194.11	1
ttt	22°C	AD+SRinh	1.6							2
ttt	22°C	AD+SRinh	2
uuu	22°C	AD+SRinh	0.2	565.011	551.555	1116.57	113.002	302.033	684.17	1
uuu	22°C	AD+SRinh	0.4	472.012	602.058	1074.07	188.805	254.555	473.89	1
uuu	22°C	AD+SRinh	0.8	367.879	689.136	1057.02	294.303	204.561	292.57	1
uuu	22°C	AD+SRinh	1.2	302.399	754.969	1057.37	362.879	185.008	185.13	1
uuu	22°C	AD+SRinh	1.6	236.681	814.367	1051.05				1
uuu	22°C	AD+SRinh	2
vvvv	22°C	AD+SRinh	0.2	597.228	596.769	1194	119.446	203.722	287.09	1
vvvv	22°C	AD+SRinh	0.4	552.432	595.708	1148.14	220.973	173.535	209.8	1
vvvv	22°C	AD+SRinh	0.8	516.771	625.588	1142.36	413.417	150.326	193.25	1
vvvv	22°C	AD+SRinh	1.2	500.13	641.077	1141.21	600.156	116.002	192.22	1
vvvv	22°C	AD+SRinh	1.6	438.332	680.484	1118.82	701.331	148.028	132.2	1
vvvv	22°C	AD+SRinh	2					99.578	158.6	2
www	22°C	AD+SRinh	0.2	1154.55	597.544	1752.09	230.909	276.07	432.88	1
www	22°C	AD+SRinh	0.4	1039.56	637.543	1677.1	415.823	250.388	353.31	1
www	22°C	AD+SRinh	0.8	908.101	739.111	1647.21	726.48	213.984	263.73	1
www	22°C	AD+SRinh	1.2	755.869	846.355	1602.22	907.042	187.921	194.43	1
www	22°C	AD+SRinh	1.6	618.239	950.159	1568.4	989.182	155.951	162.86	1
www	22°C	AD+SRinh	2							2
